# Supplementary material for: Ultra-Processed Foods: A Narrative Review of the Impact on the Human Gut Microbiome and Variations in Classification Methods
Source: Nutrients. 2024 Jun 1;16(11):1738. doi: 10.3390/nu16111738 (PMC11174918; doi:10.3390/nu16111738)
Supplement: Supplementary file 1 [file nutrients-16-01738-s001.zip]

Archive with 1 entries (1 files):
- nutrients-3008615-supplementary.pdf
